# Supplementary material for: Multi-Modal versus Uni-Modal Treatment for the Recovery of Lower Limb Motor Function in Patients after Stroke: A Systematic Review with Meta-Analysis
Source: Healthcare (Basel). 2024 Jan 12;12(2):189. doi: 10.3390/healthcare12020189 (PMC10815740; doi:10.3390/healthcare12020189)
Supplement: Supplementary file 1 [file healthcare-12-00189-s001.zip]

Archive with 3 entries (3 files):
- PRISMA_2020_checklist.pdf
- Supplementary A.docx
- Supplementary B.pdf
